# Supplementary material for: Assessing COVID-19-Related Excess Mortality Using Multiple Approaches—Italy, 2020–2021
Source: Int J Environ Res Public Health. 2022 Dec 17;19(24):16998. doi: 10.3390/ijerph192416998 (PMC9779266; doi:10.3390/ijerph192416998)
Supplement: Supplementary file 1 [file ijerph-19-16998-s001.zip]

Archive with 4 entries (4 files):
- Figure S1 - Supplementary materials.png
- Figure S2 - Supplementary materials.png
- Supplementary materials - table S1.pdf
- Supplementary materials - table S2.pdf
